# Supplementary material for: Carboxylated Poly-L-lysine Potentially Reduces Human Sperm DNA Fragmentation after Freeze-Thawing, and Its Function Is Enhanced by Low-Dose Resveratrol
Source: Cells. 2023 Nov 7;12(22):2585. doi: 10.3390/cells12222585 (PMC10670029; doi:10.3390/cells12222585)
Supplement: Supplementary file 1 [file cells-12-02585-s001.zip]

Archive with 1 entries (1 files):
- cells-2599650-supplementary.xlsx
