# Supplementary material for: Carboxylated Poly-L-lysine Potentially Reduces Human Sperm DNA Fragmentation after Freeze-Thawing, and Its Function Is Enhanced by Low-Dose Resveratrol
Source: Cells. 2023 Nov 7;12(22):2585. doi: 10.3390/cells12222585 (PMC10670029; doi:10.3390/cells12222585)
Supplement: Supplementary file 1 [file cells-12-02585-s001.zip › cells-2599650-supplementary.xlsx]

## Sheet: Sapplement table S1
	Supplementary Table S1. Sperm Parameters
	Figure No.	average age	Parameters (mean ± SD)	Volume (mL)	Concentration (×106/mL)	Motility (%)	SDF (%)
	1, 2	38.2 ± 7.1	RAW	2.9 ± 1.5	127.5 ± 57.7	83.1 ± 13.0	11.1 ± 4.1
			DGC	-	18.5 ± 8.3	92.1 ± 7.5	-
	3	38.6 ± 6.1	RAW	2.8 ± 0.7	109.0 ± 52.2	67.8 ± 22.4	14.5 ± 6.8
			DGC	-	17.9 ± 13.6	89.5 ± 4.4	-
	4	37.4 ± 7.4	RAW	3.0 ± 1.3	111.9 ± 58.8	79.6 ± 15.6	-
			DGC	-	14.1 ± 7.4	89.8 ± 7.0	-
	Abbreviations: DGC, density gradient centrifugation; SDF, sperm DNA fragmentation.
